# Supplementary material for: Disentangling Genetic Variation for Resistance and Endurance to Scuticociliatosis in Turbot Using Pedigree and Genomic Information
Source: Front Genet. 2019 Jun 7;10:539. doi: 10.3389/fgene.2019.00539 (PMC6565924; doi:10.3389/fgene.2019.00539)
Supplement: Supplementary file 2 [file Table_1.xlsx]

## Sheet: Supplementary Table 1
Gene	Disease previous studies	GO terms	KEGG pathways
ADAM8	A. salmonicida / P. dicentrarchi	Activation of innate immune response
AGT		Regulation of cellular response to growth factor stimulus
AKT3		Protein metabolic process	B cell receptor signaling pathway
ALOX5		Defense response
BAG2		Regulation of cellular response to stress	Protein processing in endoplasmic reticulum
BMP5		Negative regulation of immune system process	TGF-beta signaling pathway
CD300C		Regulation of immune response
CHUK		Activation of innate immune response, defense response	Chemokine signaling pathway, NF-kappa B signaling pathway, Toll-like receptor signaling pathway, T cell receptor signaling pathway, B cell receptor signaling pathway, TNF signaling pathway
COMTD1	A. salmonicida / P. dicentrarchi
CXCL12		Regulation of immune system process	Intestinal immune network for IgA production
DMBT1	P. dicentrarchi	Activation of innate immune response, defense response	Salivary secretion
DST		Response to wounding
ECHS1	VHSV
ERLEC1		Regulation of response to stress
EYS		Response to wounding
FAM213A		Hematopoietic or lymphoid organ development
FFAR4		Defense response
IFNGR1		Defense response, regulation of response to stress	Cytokine-cytokine receptor interaction, Natural killer cell mediated cytotoxicity
MAP3K4		Regulation of response to stress	MAPK signaling pathway, GnRH signaling pathway
MAPK8		Cell death, cell communication	MAPK signaling pathway, Toll-like receptor signaling pathway, TNF signaling pathway, Neurotrophin signaling pathway, Inflammatory mediator regulation of TRP channels, Adipocytokine signaling pathway
MARCH8	P. dicentrarchi	Adaptive immune response
MCPH1		Defense response, regulation of response to stress
MSX2		Regulation of cell death	HTLV-I infection
PIBF1		Cytokine production
PLAT		Response to wounding	Complement and coagulation cascades
PLEK	VHSV	Regulation of response to stress
PSME4		Activation of innate immune response
RAB23		Defense response
RTKN2		Hematopoietic or lymphoid organ development
SFXN1		Hematopoietic or lymphoid organ development
TRIM16	A. salmonicida	Cytokine production
VDAC2		Cell death	HTLV-I infection
